# Supplementary material for: Development and validation of a copper-related gene prognostic signature in hepatocellular carcinoma
Source: Front Cell Dev Biol. 2023 Jul 18;11:1157841. doi: 10.3389/fcell.2023.1157841 (PMC10393034; doi:10.3389/fcell.2023.1157841)
Supplement: Supplementary file 2 [file Table1.XLSX]

## Sheet: Supplementary Table 2.Gene list
No.	Copper-related gene	Gene name	Function
1	AFP	Alpha Fetoprotein	Copper binding
2	ALB	Albumin	Accounting for 10–15% of plasma copper
3	AOC1	Amine Oxidase Copper Containing 1	A metal-binding membrane glycoprotein
4	AOC2	Amine Oxidase Copper Containing 2	A metal-binding membrane glycoprotein
5	AOC3	Amine Oxidase Copper Containing 3	A metal-binding membrane glycoprotein
6	APP	Amyloid Beta Precursor Protein	A cell surface receptor and transmembrane precursor protein
7	ATOX1	Antioxidant 1 Copper Chaperone	Copper chaperone that plays a role in copper homeostasis
8	ATP7A	ATPase Copper Transporting Alpha	A transmembrane protein that functions in copper transport across membranes
9	ATP7B	ATPase Copper Transporting Beta	A copper-transporting ATPase which exports copper out of the cells
10	BRAF	B-Raf Proto-Oncogene, Serine/Threonine Kinase	A protein belonging to the RAF family of serine/threonine protein kinases
11	CDKN2A	Cyclin Dependent Kinase Inhibitor 2A	Related to cuproptosis
12	COA6	Cytochrome C Oxidase Assembly Factor 6	Mitochondrial Cu metallochaperone
13	COMMD1	Copper Metabolism Domain Containing 1	A regulator of copper homeostasis
14	COX1	Copper transporter 1	Subunits 1 and 2 of cytochrome c oxidase
15	COX2	Copper transporter 2	Subunits 1 and 2 of cytochrome c oxidase
16	COX3	Copper transporter 3	Cytochrome-c oxidase activity and obsolete heme-copper terminal oxidase activity.
17	COX11	Copper transporter 11	The terminal component of the mitochondrial respiratory chain
18	COX17	Copper transporter 17	the terminal component of the mitochondrial respiratory chain
19	COX19	Copper transporter 19	A protein play a role in metal transport to the mitochondrial intermembrane space
20	COX23	Copper transporter 23	Located in mitochondrial intermembrane space
21	CP	Ceruloplasmin	accounting for 40–70% of total plasma copper
22	CTR1	Solute Carrier Family 31 Member 1	High-affinity Cu importer
23	CTR2	Solute Carrier Family 31 Member 2	CTR1 regulator
24	CUTA	CutA Divalent Cation Tolerance Homolog	Enables enzyme binding activity
25	CUTC	CutC Copper Transporter	Members of the CUT family of copper transporters are associated with copper homeostasis
26	DBH	Dopamine Beta-Hydroxylase	An oxidoreductase belonging to the copper type II, ascorbate-dependent monooxygenase family
27	DLAT	Dihydrolipoamide S-Acetyltransferase	Related to cuproptosis
28	DLD	Dihydrolipoamide Dehydrogenase	Related to cuproptosis
29	ENOX1	Ecto-NOX Disulfide-Thiol Exchanger 1	Involved in plasma membrane electron transport pathways
30	ENOX2	Ecto-NOX Disulfide-Thiol Exchanger 2	Involved in plasma membrane electron transport pathways
31	ERK1	Mitogen-Activated Protein Kinase 3	A member of the MAP kinase family
32	ERK2	Mitogen-Activated Protein Kinase 1	A member of the MAP kinase family
33	F5	Coagulation Factor V	An essential cofactor of the blood coagulation cascade
34	FDX1	Ferredoxin 1	Related to cuproptosis
35	FGF1	Fibroblast Growth Factor 1	Involved embryonic development, cell growth, morphogenesis, tissue repair, tumor growth and invasion
36	FGF2	Fibroblast Growth Factor 2	Implicated limb and nervous system development, wound healing, and tumor growth.
37	GLS	Glutaminase	Related to cuproptosis
38	GPC1	Glypican 1	A protein which plays a role in the control of cell division and growth regulation
39	GSH	Superoxide Dismutase 1	soluble cytoplasmic protein, acting as a homodimer to convert naturally-occurring but harmful superoxide radicals to molecular oxygen and hydrogen peroxide
40	H3C1	H3 Clustered Histone 1	Responsible for the nucleosome structure of the chromosomal fiber in eukaryotes
41	HC14	C-C Motif Chemokine Ligand 8	Involved in immunoregulatory and inflammatory processes
42	HEPH	Hephaestin	Involved in copper transport and homeostasis.
43	HEPHL1	Hephaestin Like 1	Involved in cellular iron ion homeostasis.
44	ICAM-1	Intercellular Adhesion Molecule 1	Involved signaling receptor activity and protein-containing complex binding
45	LIAS	Lipoic Acid Synthetase	Related to cuproptosis
46	LIPT1	Lipoyltransferase 1	Related to cuproptosis
47	LOX	Lysyl Oxidase	Lysine oxidation
48	LOXL1	Lysyl Oxidase Like 1	Encoding an extracellular copper-dependent amine oxidase
49	LOXL2	Lysyl Oxidase Like 2	Encoding an extracellular copper-dependent amine oxidase
50	LOXL3	Lysyl Oxidase Like 3	A protein plays a role in the formation of crosslinks in collagens and elastin
51	LOXL4	Lysyl Oxidase Like 4	Encoding an extracellular copper-dependent amine oxidase
52	LTF	Lactotransferrin	A major iron-binding protein
53	MEK1	Mitogen-Activated Protein Kinase Kinase 1	An integration point for multiple biochemical signals
54	MEK2	Mitogen-Activated Protein Kinase Kinase 2	A protein plays a critical role in mitogen growth factor signal transduction
55	MEMO1	Mediator Of Cell Motility 1	Involved in regulation of microtubule-based process
56	MOXD1	Monooxygenase DBH Like 1	Predicted to enable copper ion binding activity and dopamine beta-monooxygenase activity
57	MOXD2P	Monooxygenase DBH Like 2, Pseudogene	Predicted to enable copper ion binding activity and dopamine beta-monooxygenase activity.
58	MT1	Metallothionein 1A	Binding divalent heavy metal ions
59	MT2	Metallothionein 2A	Binding divalent heavy metal ions
60	MT3	Metallothionein 3	Binding heavy metals
61	MT4	Metallothionein 4	Predicted to enable metal ion binding activity
62	MT-CO2	Mitochondrially Encoded Cytochrome C Oxidase II	Involved in mitochondrial electron transport, cytochrome c to oxygen and positive regulation of vasoconstriction
63	MTF1	Metal Regulatory Transcription Factor 1	Involved in metal homeostasis
64	PAM	Peptidylglycine Alpha-Amidating Monooxygenase	Copper ion binding and L-ascorbic acid binding
65	PARK7	Parkinson Disease (Autosomal Recessive, Early Onset) 7	Involved in protein homodimerization activity and signaling receptor binding.
66	PD1L1	CD274 Molecule	Immune response control
67	PDE3B	Phosphodiesterase 3B	Involved in negative regulation of angiogenesis
68	PDHA1	Pyruvate Dehydrogenase E1 Subunit Alpha 1	A nuclear-encoded mitochondrial multienzyme complex
69	PDHB	Pyruvate Dehydrogenase E1 Subunit Beta	A nuclear-encoded mitochondrial multienzyme complex
70	PDK1	Pyruvate Dehydrogenase Kinase 1	Responsible for the regulation of homeostasis of carbohydrate fuels
71	PRNP	Prion Protein	Identical protein binding and chaperone binding
72	S100A12	S100 Calcium Binding Protein A12	Calcium ion binding and RAGE receptor binding
73	S100A13	S100 Calcium Binding Protein A13	Calcium ion binding and lipid binding
74	S100A5	S100 Calcium Binding Protein A5	Calcium ion binding and copper ion binding
75	SCO1	Synthesis of cytochrome oxidase 1	Mitochondrial Cu metallochaperone
76	SCO2	Synthesis of cytochrome oxidase 2	Mitochondrial Cu metallochaperone
77	SLC25A3	Phosphate carrier protein	Protein-containing complex binding and phosphate proton symporter activity
78	SNCA	Synuclein Alpha	Integrate presynaptic signaling and membrane trafficking
79	SOD1	Superoxide dismutase 1	Superoxide scavenger
80	SOD3	Superoxide dismutase 3	Mitochondrial Cu importer
81	SPARC	Secreted Protein Acidic And Cysteine Rich	Calcium ion binding and extracellular matrix binding
82	STEAP1	STEAP Family Member 1	Oxidoreductase activity and channel activity
83	STEAP2	STEAP Family Member 2	Oxidoreductase activity and channel activity
84	STEAP3	STEAP Family Member 3	Oxidoreductase activity and channel activity
85	STEAP4	STEAP Family Member 4	Oxidoreductase activity and channel activity
86	TYR	Tyrosinase	Protein homodimerization activity and oxidoreductase activity
87	UBE2D1	E2D ubiquitin conjugating enzyme E2 D1	Ubiquitin conjugation to protein target
88	UBE2D2	E2D ubiquitin conjugating enzyme E2 D2	Ubiquitin conjugation to protein target
89	UBE2D3	E2D ubiquitin conjugating enzyme E2 D3	Ubiquitin conjugation to protein target
90	UBE2D4	E2D ubiquitin conjugating enzyme E2 D4	Ubiquitin conjugation to protein target
91	ULK1	Unc51-like kinase 1	Protein kinase
92	ULK2	Unc51-like kinase 2	Protein kinase
93	V600E	VAL600GLU	Related to cooper homeostasis.
94	VCAM-1	Vascular Cell Adhesion Molecule 1	Integrin binding and primary amine oxidase activity
95	VEGFA	Vascular endothelial growth factor A	Growth factor
96	XIAP	X-Linked Inhibitor of Apoptosis	Ligase activity and ubiquitin protein ligase activity

## Sheet: Supplementary Table 2References
1. Tsvetkov P, Coy S, Petrova B, Dreishpoon M, Verma A, Abdusamad M, et al. Copper induces cell death by targeting lipoylated TCA cycle proteins. Science. 2022;375(6586):1254-1261. doi: 10.1126/science.abf0529.
2. Ge EJ, Bush AI, Casini A, Cobine PA, Cross JR, DeNicola GM, et al. Connecting copper and cancer: from transition metal signalling to metalloplasia. Nat Rev Cancer. 2022;22(2):102-113. doi: 10.1038/s41568-021-00417-2.
3. Michniewicz F, Saletta F, Rouaen JRC, Hewavisenti RV, Mercatelli D, Cirillo G, et al. Copper: An Intracellular Achilles' Heel Allowing the Targeting of Epigenetics, Kinase Pathways, and Cell Metabolism in Cancer Therapeutics. ChemMedChem. 2021;16(15):2315-2329. doi: 10.1002/cmdc.202100172.
4. Shanbhag VC, Gudekar N, Jasmer K, Papageorgiou C, Singh K, Petris MJ. Copper metabolism as a unique vulnerability in cancer. Biochim Biophys Acta Mol Cell Res. 2021;1868(2):118893. doi: 10.1016/j.bbamcr.2020.118893.
5. Guengerich FP. Introduction to Metals in Biology 2018: Copper homeostasis and utilization in redox enzymes. J Biol Chem. 2018;293(13):4603-4605. doi: 10.1074/jbc.TM118.002255.
6. Fukai T, Ushio-Fukai M, Kaplan JH. Copper transporters and copper chaperones: roles in cardiovascular physiology and disease. Am J Physiol Cell Physiol. 2018;315(2):C186-C201. doi: 10.1152/ajpcell.00132.2018.
7. Denoyer D, Masaldan S, La Fontaine S, Cater MA. Targeting copper in cancer therapy: 'Copper That Cancer'. Metallomics. 2015;7(11):1459-76. doi: 10.1039/c5mt00149h.
8. Kim BE, Nevitt T, Thiele DJ. Mechanisms for copper acquisition, distribution and regulation. Nat Chem Biol. 2008;4(3):176-85. doi: 10.1038/nchembio.72.
9. Blockhuys S, Celauro E, Hildesjö C, Feizi A, Stål O, Fierro-González JC, et al. Defining the human copper proteome and analysis of its expression variation in cancers. Metallomics. 2017;9(2):112-123. doi: 10.1039/c6mt00202a.
10. Linder MC. Ceruloplasmin and other copper binding components of blood plasma and their functions: an update. Metallomics. 2016;8(9):887-905. doi: 10.1039/c6mt00103c.

## Sheet: Supplementary Table 4
P value Spearman	ALB	AOC1	BRAF	CDKN2A	COA6	COX1	COX2	COX3	GLS	GPC1	LOX	MEMO1	MT3	PRNP	SLC25A3	STEAP1	STEAP4	UBE2D2	XIAP
ALB		0.209756	0.964213	0.0105344	0.0514423	0.000394166	0.00821683	0.137609	0.00310147	0.0189527	0.228937	1.50125e-06	0.641117	0.17878	0.000706215	0.00149394	0.00194613	0.138114	0.0108
AOC1	0.0669188		5.22085e-05	0.00376655	0.0610875	0	9.9698e-13	7.90964e-05	0.50936	0.046413	0.00844372	4.37448e-07	0.00208734	0.25435	0.000761976	0.562003	0.000442342	0.000104401	0.013322
BRAF	0.00239653	0.213589		0.324359	0.692973	0.0251522	0.0206082	1.29313e-07	0.14961	0.989076	0.696279	0.00024946	0.12688	0.733957	0.0179023	0.251978	0.366442	0.00424319	0.0065741
CDKN2A	0.135986	0.153823	-0.0526052		2.0389e-11	1.18261e-12	9.97828e-08	0.927072	0.0455115	0.750221	0.0565401	0.964911	0	0.993301	0	1.19016e-13	9.54792e-15	0.671704	8.88178e-16
COA6	0.103757	0.0997874	0.0210868	0.346869		1.75107e-10	0.00659784	0.00162855	0.0739985	0.410003	0.434075	0.00308373	1.9984e-15	0.00124676	0	0.000736881	0	0.000111781	0
COX1	0.187614	0.49889	0.119171	0.366355	0.331205		0	0.0784677	0.782768	0.633619	0.478439	0.158332	1.01522e-10	0.26227	0	1.19071e-06	0	6.27876e-05	0
COX2	0.140474	0.367483	0.123187	0.278878	0.144338	0.620699		0.0836667	0.119207	0.0154836	0.0197873	0.554673	0.000107792	0.000378453	0	2.71199e-07	4.74391e-10	0.000571001	3.10339e-08
COX3	-0.0791823	-0.20851	-0.2765	0.0048889	-0.167109	-0.0937827	0.0921986		0.18489	0.0947478	0.0813834	0.268835	-0.119981	0.0367405	0.122447	0.10067	-0.0135103	-0.1613	0.0681083
GLS	-0.156991	0.0352335	-0.076851	0.106518	0.0952139	-0.0147262	0.0830811	0.18489		0	0	2.33472e-09	0.69743	0.794294	6.3535e-06	0.138203	0.000714659	0.17415	0.00041036
GPC1	-0.124843	0.10608	-0.00073132	0.0170031	0.0439859	0.0254552	0.128769	0.0947478	0.84414		0	3.92123e-05	0.484997	0.809768	0.0168435	0.353924	0.0853601	0.69598	0.243652
LOX	-0.0641963	0.139988	0.0208478	-0.101589	-0.0417642	0.0378472	0.123993	0.0813834	0.698826	0.827246		0.000302316	0.538911	0.865014	0.308794	0.933454	0.715279	0.718586	0.924964
MEMO1	-0.252793	-0.265003	-0.193788	-0.0023498	0.157084	-0.0752446	-0.0315477	0.268835	0.311073	0.217019	0.191218		0.0652151	0.00848491	0.140072	0.0025136	0.670374	0.712322	0.000448309
MT3	0.0248945	0.163278	0.0814024	0.437672	0.405874	0.33526	0.204645	-0.119981	0.0207647	0.0372855	-0.032812	0.0982455		0.0346532	5.63327e-13	6.25896e-07	4.32393e-07	9.02949e-08	1.45515e-11
PRNP	0.0717238	-0.0608276	0.0181522	-0.000448442	0.171145	0.0598257	0.188171	0.0367405	0.0139264	-0.0128576	-0.00907992	0.139901	0.112473		0.000804671	0.0652485	0.00847935	6.98996e-06	0.000733241
SLC25A3	0.179451	0.178361	-0.125961	0.468855	0.423042	0.532221	0.442161	0.122447	0.237662	0.127147	0.0543223	0.0786914	0.37122	0.177576		2.77393e-05	0	0.0389312	0
STEAP1	0.168422	0.0309657	-0.0611317	0.381156	0.178842	0.255136	0.269577	0.10067	0.0790632	0.0494848	-0.00446004	0.160356	0.261519	0.0982333	0.221096		0.194811	0.00132225	1.07894e-06
STEAP4	0.164368	0.186027	-0.0482133	0.396585	0.428	0.551565	0.323634	-0.0135103	0.179281	0.0916998	0.0194823	0.022732	0.265115	0.139913	0.668233	0.0691672		0.00224711	0
UBE2D2	0.079081	0.205047	0.151851	0.0226346	0.204186	0.211348	0.182466	-0.1613	-0.0724936	-0.0208694	-0.0192459	0.0196939	0.279789	0.236625	0.109961	-0.170264	0.162124		0.0501005
XIAP	0.135529	0.131626	-0.144401	0.409862	0.459677	0.422244	0.289326	0.0681083	0.187061	0.0622154	-0.00503063	0.185841	0.349248	0.178913	0.634928	0.256125	0.635889	0.104358
